# Supplementary material for: Physiology-Based Pharmacokinetic Study on 18β-Glycyrrhetic Acid Mono-Glucuronide (GAMG) Prior to Glycyrrhizin in Rats
Source: Molecules. 2022 Jul 21;27(14):4657. doi: 10.3390/molecules27144657 (PMC9315563; doi:10.3390/molecules27144657)
Supplement: Supplementary file 1 [file molecules-27-04657-s001.zip]

Archive with 1 entries (1 files):
- molecules-1796806-supplementary.pdf
